# Supplementary material for: The influence of political ideology and trust on willingness to vaccinate
Source: PLoS One. 2018 Jan 25;13(1):e0191728. doi: 10.1371/journal.pone.0191728 (PMC5784985; doi:10.1371/journal.pone.0191728)
Supplement: S2 File — (TXT) [file pone.0191728.s006.txt]

##########Table 1 (Factor Loadings and Cronbach's Alpha)
factor Q66_1 Q66_2 Q66_3 Q74_1 Q74_2 Q74_3 
predict vac_beliefs
alpha Q66_1 Q66_2 Q66_3 Q74_1 Q74_2 Q74_3, std


##########Table 2 (Correlations Between Continuous Variables)
pwcorr age education, sig
pwcorr age income, sig
pwcorr age ideology, sig
pwcorr age trust_gme, sig
pwcorr age trust_hcp, sig
pwcorr age vac_beliefs, sig
pwcorr education income, sig
pwcorr education ideology, sig
pwcorr education trust_gme, sig
pwcorr education trust_hcp, sig
pwcorr education vac_beliefs, sig
pwcorr income ideology, sig
pwcorr income trust_gme, sig
pwcorr income trust_hcp, sig
pwcorr income vac_beliefs, sig
pwcorr ideology trust_gme, sig
pwcorr ideology trust_hcp, sig
pwcorr ideology vac_beliefs, sig
pwcorr trust_gme trust_hcp, sig
pwcorr trust_gme vac_beliefs, sig
pwcorr trust_hcp vac_beliefs, sig


##########Path Model (basis for Figure 1)
sem (age -> vac_beliefs, ) (gender -> vac_beliefs, ) (ideology -> vac_beliefs, ) (ideology -> trust_gme, ) (ideology -> trust_hcp, ) (education -> vac_beliefs, ) (income -> vac_beliefs, ) (caucasian -> vac_beliefs, ) (trust_gme -> vac_beliefs, ) (trust_hcp -> vac_beliefs, ), cov( e.trust_hcp*e.trust_gme) nocapslatent


##########Path Model (fit statistics)
sem (age -> vac_beliefs, ) (gender -> vac_beliefs, ) (ideology -> vac_beliefs, ) (ideology -> trust_gme, ) (ideology -> trust_hcp, ) (education -> vac_beliefs, ) (income -> vac_beliefs, ) (caucasian -> vac_beliefs, ) (trust_gme -> vac_beliefs, ) (trust_hcp -> vac_beliefs, ), cov( e.trust_hcp*e.trust_gme) nocapslatent
estat eqgof
estat gof, stats(all)


##########Table 3 (direct and indirect effects)
sem (age -> vac_beliefs, ) (gender -> vac_beliefs, ) (ideology -> vac_beliefs, ) (ideology -> trust_gme, ) (ideology -> trust_hcp, ) (education -> vac_beliefs, ) (income -> vac_beliefs, ) (caucasian -> vac_beliefs, ) (trust_gme -> vac_beliefs, ) (trust_hcp -> vac_beliefs, ), cov( e.trust_hcp*e.trust_gme) nocapslatent
estat teffects, standardize


##########Appendix Table S2 (correlations between vaccination questions)
pwcorr Q66_1 Q66_2, sig
pwcorr Q66_1 Q66_3, sig
pwcorr Q66_1 Q74_1, sig
pwcorr Q66_1 Q74_2, sig
pwcorr Q66_1 Q74_3, sig
pwcorr Q66_2 Q66_3, sig
pwcorr Q66_2 Q74_1, sig
pwcorr Q66_2 Q74_2, sig
pwcorr Q66_2 Q74_3, sig
pwcorr Q66_3 Q74_1, sig
pwcorr Q66_3 Q74_2, sig
pwcorr Q66_3 Q74_3, sig
pwcorr Q74_1 Q74_2, sig
pwcorr Q74_1 Q74_3, sig
pwcorr Q74_2 Q74_3, sig


##########Appendix Table S3 (correlations between vaccination questions)
sum vac_beliefs
sum trust_hcp
sum trust_gme
sum ideology
sum age
sum gender
sum education
sum income
sum caucasian


##########Appendix Table S4 (Robustness Checks)
sem (age -> Q66_1, ) (gender -> Q66_1, ) (ideology -> Q66_1, ) (ideology -> trust_gme, ) (ideology -> trust_hcp, ) (education -> Q66_1, ) (income -> Q66_1, ) (caucasian -> Q66_1, ) (trust_gme -> Q66_1, ) (trust_hcp -> Q66_1, ), cov( e.trust_hcp*e.trust_gme) nocapslatent
estat teffects, standardize

sem (age -> Q66_2, ) (gender -> Q66_2, ) (ideology -> Q66_2, ) (ideology -> trust_gme, ) (ideology -> trust_hcp, ) (education -> Q66_2, ) (income -> Q66_2, ) (caucasian -> Q66_2, ) (trust_gme -> Q66_2, ) (trust_hcp -> Q66_2, ), cov( e.trust_hcp*e.trust_gme) nocapslatent
estat teffects, standardize

sem (age -> Q66_3, ) (gender -> Q66_3, ) (ideology -> Q66_3, ) (ideology -> trust_gme, ) (ideology -> trust_hcp, ) (education -> Q66_3, ) (income -> Q66_3, ) (caucasian -> Q66_3, ) (trust_gme -> Q66_3, ) (trust_hcp -> Q66_3, ), cov( e.trust_hcp*e.trust_gme) nocapslatent
estat teffects, standardize

sem (age -> Q74_1, ) (gender -> Q74_1, ) (ideology -> Q74_1, ) (ideology -> trust_gme, ) (ideology -> trust_hcp, ) (education -> Q74_1, ) (income -> Q74_1, ) (caucasian -> Q74_1, ) (trust_gme -> Q74_1, ) (trust_hcp -> Q74_1, ), cov( e.trust_hcp*e.trust_gme) nocapslatent
estat teffects, standardize

sem (age -> Q74_2, ) (gender -> Q74_2, ) (ideology -> Q74_2, ) (ideology -> trust_gme, ) (ideology -> trust_hcp, ) (education -> Q74_2, ) (income -> Q74_2, ) (caucasian -> Q74_2, ) (trust_gme -> Q74_2, ) (trust_hcp -> Q74_2, ), cov( e.trust_hcp*e.trust_gme) nocapslatent
estat teffects, standardize

sem (age -> Q74_3, ) (gender -> Q74_3, ) (ideology -> Q74_3, ) (ideology -> trust_gme, ) (ideology -> trust_hcp, ) (education -> Q74_3, ) (income -> Q74_3, ) (caucasian -> Q74_3, ) (trust_gme -> Q74_3, ) (trust_hcp -> Q74_3, ), cov( e.trust_hcp*e.trust_gme) nocapslatent
estat teffects, standardize
